# Supplementary material for: Plasmodium Rab5b is secreted to the cytoplasmic face of the tubovesicular network in infected red blood cells together with N-acylated adenylate kinase 2
Source: Malar J. 2016 Jun 17;15:323. doi: 10.1186/s12936-016-1377-4 (PMC4912828; doi:10.1186/s12936-016-1377-4)
Supplement: Supplementary file 2 — 10.1186/s12936-016-1377-4 List of oligonucleotide sequences used for plasmid construction. [file 12936_2016_1377_MOESM2_ESM.xls]

## Sheet: P. berghei
construct	primer name	sequence
PbRab5b KO	Hind Pb5b-500 f	GCAAGCTTAAACACAAAATAGCTTTTTTC
	Pb5b-500 Pst r	GCCTGCAGAGTTATGTATAATAATCT
	Xho-Pb5b+500 f	GCCTCGAGAAGTGTTTATTACAGTGAACCG
	Pb5b+500 Eco1-2	GCGAATTCTCTCAGTGGAAAATGTTATGCC
PbRab5b-GFP	Pst1-PbRab5b f.	TATACATAACTCTGCAGATGGGGTGTGGATCAAG
	PbRab5b-stop-Pst-G r.	CACTCACCATCTGCAGAAACCGTGAATAAATGTG
	Pst1-GFP f.	TTCTGCAGATGGTGAGTGTGATTAAACC
	GFP-DHFR3UTR r.	AGAAAAACGGGATCCTTACTTGGCCTGACTCGGCA
	PbDHFR3UTR f.	GGATCCCGTTTTTCTTACTT
	PbDHFR3UTR-pEF1 r.	AAGAATTAAGCTGGGCATCGAAATTGAAGGAAAAAAC
PfRab5b-GFP	pPb-Pf5b f	TATACATAACTCTGCAGATGGGATGTTCATCAAGCAC
	pPb-Pf5b r	CACTCACCATCTGCAGAGGATTGTTATAATATAAAA
PbRab5a	Pst1-PbRab5a f.	TATACATAACTCTGCAGATGGAAAAGAAAAGTAGTTA
	PbRab5a-Pst-G r.	CACTCACCATCTGCAGTTAGCAGCAATTTGTTTT
PbRab5b-5a #1	Pst1-PbRab5b f.	TATACATAACTCTGCAGATGGGGTGTGGATCAAG
	nPbRab5b-Rab5a r.	TCCTAATAACACTGTTTTAACTTTTTTATCTTCCTT
	nPbRab5b-Rab5a f.	AAGGAAGATAAAAAAGTTAAAACAGTGTTATTAGGA
	PbRab5a-Pst-G r.	CACTCACCATCTGCAGTTAGCAGCAATTTGTTTT
PbRab5b-5a #2	Pst1-PbRab5b f.	TATACATAACTCTGCAGATGGGGTGTGGATCAAG
	PbRab5b-cRab5a r.	TTAACTACATATGTGCAAAAAGCTGCTCCTATAGT
	PbRab5b-cRab5a f.	ACTATAGGAGCAGCTTTTTGCACATATGTAGTTAA
	PbRab5a-Pst-G r.	CACTCACCATCTGCAGTTAGCAGCAATTTGTTTT
PbRab5b-5a #3	Pst1-PbRab5b f.	TATACATAACTCTGCAGATGGGGTGTGGATCAAG
	Pb5b-5a ver3 r	TTGTCCTGCTGTATCCCAAATATGAAGTTTCATTGT
	Pb5b-5a ver3 f	ACAATGAAACTTCATATTTGGGATACAGCAGGACAA
	PbRab5a-Pst-G r.	CACTCACCATCTGCAGTTAGCAGCAATTTGTTTT
PbRab5b-5a #4	Pst1-PbRab5b f.	TATACATAACTCTGCAGATGGGGTGTGGATCAAG
	Pb5b-5a ver4 r	TTTTACTGTTTATAATATTTTTATAAATGTGGCTTGCGAG
	Pb5b-5a ver4 f	CTCGCAAGCCACATTTATAAAAATATTATAAACAGTAAAA
	PbRab5a-Pst-G r.	CACTCACCATCTGCAGTTAGCAGCAATTTGTTTT
PbRab5c	Pst1-PbRab5c f.	TATACATAACTCTGCAGATGGACCATTACATATCGAAC
	Pst1-PbRab5c r.	CACTCACCATCTGCAGTTAACAACATTTTTTAGAGGTTTC
PbRab5b-5c	Pst1-PbRab5b f.	TATACATAACTCTGCAGATGGGGTGTGGATCAAG
	PbRab5b-cRab5c r.	TATCAATTAGTTGAGTCATAAAAGCTGCTCCTATAGT
	PbRab5b-cRab5c f.	ACTATAGGAGCAGCTTTTATGACTCAACTAATTGATA
	Pst1-PbRab5c r.	CACTCACCATCTGCAGTTAACAACATTTTTTAGAGGTTTC
PbRab5b-GFP+RFP	Xho1-pCRT In f.	TTTCGATGGGTACCCTCGAGTAGTAGTTGAGTGATTCTAT
	pCRT-Bgl-TagRFP r.	CGCCCTTAGACACCATAGATCTTTTGTTATATGTAAGAA
	pCRT-Bgl-TagRFP f.	TTCTTACATATAACAAAAGATCTATGGTGTCTAAGGGCG
	TagRFP -stop r.	ATTAAGTTTGTGCCCCAGTT
	TagRFP-DHFR3UTR f.	GGGCACAAACTTAATTGAGGATCCCGTTTTTCTTACTT
	Xho1-3DHFR In r.	TGTAATAAACACTTCTCGAGCATCGAAATTGAAGGAAAAA
PbRab5bQL-GFP single crossover	Pst1-PbRab5b f.	TATACATAACTCTGCAGATGGGGTGTGGATCAAG
	PbRab5b Q91L r.	GCTCGGAATCTTTCTAATCCTCCAGTATC
	PbRab5b Q91L f.	GATACTGGAGGATTAGAAAGATTCCGAGC
	PbRab5b-stop-Pst-G r.	CACTCACCATCTGCAGAAACCGTGAATAAATGTG
	PbRab5b-1500 f	CCATGATTACGCCAAGCTAAATGTTTCGGCCGTGCCAC
	PbRab5b-500 r	TTTGTGTTTAAGCTTATTTTCTACTTTATTAGTTTTTCC

## Sheet: P. falciparum
construct	primer name	sequence
PfRab5b-GFP-DD	attB4 rev.	CAACTTTTCTATACAAAGTTG
	attB3 for.	CAACTTTATTATACATAGTTG
	attB4 for.	CAACTTTGTATAGAAAAGTTG
	pCRT-Xho1 r	ATCTCGAGTTTGTTATATGTAAGAAATTAA
	pCRT-Xho1-Pf5b f	CATATAACAAACTCGAGATGGGATGTTCATCAAGCAC
	Xho1-Pf5b-stop In r.	CTTGCTCACCATCTCGAGAGGATTGTTATAATATAAAA
	Xho1-GFP f.	GCCTCGAGATGGTGAGCAAGGGCGAGGA
	GFP-attB2 r	TTTGTACAAGAAAGCTGGGTCTTGTACAGCTCGTCCATGC
	attB2 dd f.	GCTTTCTTGTACAAAGTGGGGAGTGCAGGTGGAAAC
	B3-dd-c r	AACTATGTATAATAAAGTTGCTATTCCAGTTCTAGAAG
PfRab5bQL-GFP-DD	PfRab5b Q94L f.	TACTGGAGGGTTAGAAAGATTTCG
	PfRab5b Q94L r.	CGAAATCTTTCTAACCCTCCAGTA
PfRab5bG2A-GFP-DD	pCRT-Pf5bG2A f.	CATATAACAAACTCGAGATGGCATGTTCATCAAGCAC
	pCRT-Xho1 r	ATCTCGAGTTTGTTATATGTAAGAAATTAA
PfRab5bC3A-GFP-DD	pCRT-Pf5bC3A f.	CATATAACAAACTCGAGATGGGAGCTTCATCAAGCAC
	pCRT-Xho1 r	ATCTCGAGTTTGTTATATGTAAGAAATTAA
PfRab5bN20-GFP-DD	Pf5bN20-GFP f.	ATATTAATATTGTTACAGTGAGCAAGGGCG
	Pf5bN20-GFP r.	TCGCCCTTGCTCACTGTAACAATATTAATAT
RFP	pCRT-Bgl-TagRFP r.	CGCCCTTAGACACCATAGATCTTTTGTTATATGTAAGAA
	TagRFP-DHFR3UTR f.	GGGCACAAACTTAATTGAGGATCCCGTTTTTCTTACTT
	pCRT-Bgl-TagRFP f.	TTCTTACATATAACAAAAGATCTATGGTGTCTAAGGGCG
	TagRFP -stop r.	ATTAAGTTTGTGCCCCAGTT
	pCal-BSD f.	ATCAGGATCCATGCATGCCAAGCCTTTGTC
	pCal-BSD r.	TGGCATGCATGGATCCTGATATATTTCTAT
	BSD-Ter f.	GGAGGGCTAAGCTTATTTAATAATAGATTA
	BSD-Ter r.	TTAAATAAGCTTAGCCCTCCCACACATAAC
PfAK2-RFP	pCRT-PfAK2 f.	ATAACAAACTCGAGATGGGATCATGTTATAGTAG
	PfAK2-RFP r.	TTCGCCCTTAGACACATTGGGGTTATCATCTATAA
PfSec13-RFP	pCRT-PfSec13 f.	ATAACAAACTCGAGATGAACGAATTAGTAGTGTTTGA
	PfSec13-RFP r.	TTCGCCCTTAGACACATTGTTCATATGTGTATTTTGTC
PfVPS2-RFP	pCRT-PfVPS2f	ATAACAAACTCGAGATGGGAACTTATTTTTCCAAA
	PfVPS2-RFP r.	GCCCTTAGACACTGTCATTTTTTTCAAATTGTTTA
FabHleader-RFP	pCRT-FabH f.	ATAACAAACTCGAGATGTTTCTATATTTTATTACATATC
	FabH-RFP r.	TCTTCGCCCTTAGACACTCCTATTATTTTACCTCCAG
